# Supplementary material for: Efficacy and Safety of a Diet Enriched with EPA and DHA, Turmeric Extract and Hydrolysed Collagen in Management of Naturally Occurring Osteoarthritis in Cats: A Prospective, Randomised, Blinded, Placebo- and Time-Controlled Study
Source: Animals (Basel). 2024 Nov 16;14(22):3298. doi: 10.3390/ani14223298 (PMC11591455; doi:10.3390/ani14223298)
Supplement: Supplementary file 1 [file animals-14-03298-s001.zip]

Archive with 1 entries (1 files):
- animals-3283749-supplementary.pdf
